# Supplementary material for: Pulmonary valve endocarditis in adults with congenital heart disease: the role of echocardiography in a case series
Source: Eur Heart J Case Rep. 2020 Sep 19;4(5):1–7. doi: 10.1093/ehjcr/ytaa195 (PMC7649497; doi:10.1093/ehjcr/ytaa195)
Supplement: ytaa195_Supplementary_Data [file ytaa195_supplementary_data.zip]

Archive with 10 entries (9 files):
- ytaa195_Supplementary_Data/
- ytaa195_Supplementary_Data/slide set2.pptx
- ytaa195_Supplementary_Data/VIDEO 1.avi
- ytaa195_Supplementary_Data/VIDEO 2.avi
- ytaa195_Supplementary_Data/VIDEO 3.avi
- ytaa195_Supplementary_Data/VIDEO 4.avi
- ytaa195_Supplementary_Data/VIDEO 5.avi
- ytaa195_Supplementary_Data/VIdeo 6.avi
- ytaa195_Supplementary_Data/VIDEO 7.avi
- ytaa195_Supplementary_Data/VIDEO 8.avi
